# Supplementary material for: Fully Humanized Bispecific T Cell Engager Shows Potent Activity in Central Nervous System and Peripheral Tumors
Source: Adv Sci (Weinh). 2026 Apr 30;13(35):e22391. doi: 10.1002/advs.202522391 (PMC13292153; doi:10.1002/advs.202522391)
Supplement: Supplementary file 2 — Supporting Table: advs75477‐sup‐0002‐TableS1‐S5.xlsx. [file ADVS-13-e22391-s001.xlsx]

## Sheet: Supplemental_Table_1
Supplementary Table 1.
Abbreviations of cancer types included in TCGA-Pan Cancer atlas corresponding to Figure 5A.
TCGA-Project	Description
GBM	Glioblastoma
TGCT	Testicular germ cell tumors
PRAD	Prostate adenocarcinoma
KIRC	Kidney renal clear cell carcinoma
SKCM	Skin cutaneous melanoma
SARC	Sarcoma
READ	Rectum adenocarcinoma
LGG	Brain lower grade glioma
BLCA	Bladder urothelial carcinoma
ESCA	Esophageal carcinoma
LUAD	Lung adenocarcinoma
LUSC	Lung squamous cell carcinoma
HNSC	Head and neck squamous cell carcinoma
PAAD	Pancreatic adenocarcinoma
THCA	Thyroid carcinoma
COAD	Colon adenocarcinoma
LIHC	Liver hepatocellular carcinoma
UCEC	Uterine corpus endometrial carcinoma
STAD	Stomach adenocarcinoma
BRCA	Breast invasive carcinoma
CESC	Cervical squamous cell carcinoma
KICH	Kidney chromophobe
OV	Ovarian serous cystadenocarcinoma
KIRP	Kidney renal papillary cell carcinoma

## Sheet: Supplemental_Table_2
Supplementary Table 2.
Statistical analysis of serum chemistry and hematologic parameters corresponding to Figure 6A–D, showing no significant p-values for liver, kidney, metabolic, and hematologic measures in hBTE- and saline-treated GBM6 PDX–bearing mice. alkaline phosphatase (ALP), alanine aminotransferase (ALT), total bilirubin, blood urea nitrogen (BUN), creatinine (Cr), BUN/Creat Ratio, albumin (ALB), cholesterol…
Figure	Parameter	P Value
Figure 6A	Alkaline phosphatase (ALP)	0.115412
Figure 6A	Alanine aminotransferase (ALT)	0.321571
Figure 6A	Total Bilirubin	0.442228
Figure 6B	Blood urea nitrogen (BUN)	0.235131
Figure 6B	Creatinine (Cr)	0.670716
Figure 6B	BUN/Creat Ratio	0.313462
Figure 6C	Albumin (ALB)	0.499324
Figure 6C	Cholesterol	0.574287
Figure 6C	Glucose (Glc)	0.428504
Figure 6C	Total Protein	0.678543
Figure 6D	White blood cell count (WBC)	0.513956
Figure 6D	Red blood cell count (RBC)	0.203208
Figure 6D	Hemoglobin (HGB)	0.233301

## Sheet: Supplemental_Table_3
Supplementary Table 3.
List of antibodies and corresponding dilutions used for flow cytometry (FC), western blotting (WB), enzyme-linked immunosorbent assay (ELISA), immunohistochemistry (IHC), and multiplex sequential immunofluorescence (seqIF).
Marker	Company	Clone	Cat.No.	Host Species	Reactivity	Dilution	Assay
AF647 anti-His-Tag	Cell Signaling Technologies	D3I1O	14931	Rabbit	NA	1 to 75	FC
PE anti-human IL13RA2	Biolegend	SHM38	354404	Mouse	Human	1 to 75	FC
APC anti-human IL13RA2	Biolegend	SHM38	354406	Mouse	Human	1 to 75	FC
Anti-Human CD45	BD Biosciences	HI30	563791	Mouse	Human	1 to 75	FC
AF700 anti-human CD25	Biolegend	BC96	302622	Mouse	Human	1 to 75	FC
BV650 anti-human CD69	Biolegend	FN50	310934	Mouse	Human	1 to 75	FC
AF647 anti-human/mouse GZMB	Biolegend	GB11	15406	Mouse	Mouse/Human	1 to 75	FC
Human TruStain FcX reagent	Biolegend	NA	422302	Human	Human	1 to 75	FC
HRP anti-Human IgG Fc	ThermoFisher	NA	A18817	Goat	Human	1 to 2000	WB
HRP anti-6×His tag	Abcam	NA	ab1187	Rabbit	NA	1 to 1000	ELISA
anti-human IL13RA2	Cell Signaling Technologies	E7U7B	85677	Rabbit	Human	1 to 400	IHC
anti-human IL13RA2	R&D Systems	NA	AF146	Goat	Human	1 to 50	IHC
MACH 2 Rabbit HRP-Polymer	Biocare Medical	NA	RHRP520	Goat	Rabbit	Perform Heat Induced Epitope Retrieval, 110C for 10 min, pH 6	IHC
Goat IgG VisUCyte HRP Polymer	R&D Systems	NA8	VC004-025	Donkey	Goat	Proteolytic-Induced Epitope Retrieval, pH to 7.8	IHC
anti-human CD3	Invitrogen	SP7	MA1-90582	Rabbit	Human	1 to 100	IHC
anti-mouse GFAP	Cell Signaling Technologies	E4L7M	CST807885	Rabbit	Human	1 to 100	IHC
MACH 2 Rabbit HRP-Polymer	Biocare Medical	MACH2	RHRP520	Rabbit	Goat	NA	IHC
Anti-GFAP	Sigma-Aldrich	GA5	MAB360	Mouse	Bovine/Chicken/Human/Mouse/Pig/Rat/Rabbit	1 to 3000	Multiplex seqIF
Anti-human IL13RA2	Cell Signaling Technologies	E7U7B	85677	Rabbit	Human	1 to 200	Multiplex seqIF
AF555 Plus anti-Mouse IgG	ThermoFisher	AB_2633276	A32727	Goat	Mouse	1 to 200	Multiplex seqIF
AF647 Plus anti-Rabbit IgG	ThermoFisher	AB_2866492	A32733TR	Goat	Rabbit	1 to 400	Multiplex seqIF

## Sheet: Supplemental_Table_4
Supplementary Table 4.
Supplementary Table 4. Software tools, R packages, and image-analysis parameters used for data analysis and figure generation.
Program	Package Name	Version	Citation	Source	URL	Macro parameters
R	cowplot	1.2.0	cowplot: Streamlined Plot Theme and Plot Annotations for 'ggplot2'	CRAN	https://wilkelab.org/cowplot/	NA
R	customBoi	0.0.0.9000	customBoi: What the Package Does (One Line, Title Case)	GitHub/Local	https://CRAN.R-project.org/package=customBoi	NA
R	data.table	1.17.8	data.table: Extension of `data.frame`	CRAN	https://r-datatable.com, https://Rdatatable.gitlab.io/data.table, https://github.com/Rdatatable/data.table	NA
R	DescTools	0.99.60	DescTools: Tools for Descriptive Statistics	CRAN	https://andrisignorell.github.io/DescTools/, https://github.com/AndriSignorell/DescTools/	NA
R	DESeq2	1.49.8	Moderated estimation of fold change and dispersion for RNA-seq data with DESeq2	Bioconductor 3.22	https://github.com/thelovelab/DESeq2	NA
R	dplyr	1.1.4	dplyr: A Grammar of Data Manipulation	CRAN	https://dplyr.tidyverse.org, https://github.com/tidyverse/dplyr	NA
R	drc	3.0.1	Dose-Response Analysis Using R	CRAN	http://www.r-project.org, http://www.bioassay.dk	NA
R	ggbreak	0.1.6	Use ggbreak to effectively utilize plotting space to deal with large datasets and outliers.	CRAN	https://github.com/YuLab-SMU/ggbreak	NA
R	ggplot2	4.0.0	ggplot2: Elegant Graphics for Data Analysis	CRAN	https://ggplot2.tidyverse.org, https://github.com/tidyverse/ggplot2	NA
R	ggpubr	0.6.2	ggpubr: 'ggplot2' Based Publication Ready Plots	CRAN	https://rpkgs.datanovia.com/ggpubr/	NA
R	Matrix	1.7.4	Matrix: Sparse and Dense Matrix Classes and Methods	CRAN	https://Matrix.R-forge.R-project.org	NA
R	multcomp	1.4.29	Simultaneous Inference in General Parametric Models	CRAN	http://multcomp.R-forge.R-project.org, https://www.routledge.com/Multiple-Comparisons-Using-R/Bretz-Hothorn-Westfall/p/book/9781584885740	NA
R	openxlsx	4.2.8	openxlsx: Read, Write and Edit xlsx Files	CRAN	https://ycphs.github.io/openxlsx/index.html, https://github.com/ycphs/openxlsx	NA
R	patchwork	1.3.2	patchwork: The Composer of Plots	CRAN	https://patchwork.data-imaginist.com, https://github.com/thomasp85/patchwork	NA
R	plyr	1.8.9	The Split-Apply-Combine Strategy for Data Analysis	CRAN	http://had.co.nz/plyr, https://github.com/hadley/plyr	NA
R	R.utils	2.13.0	R.utils: Various Programming Utilities	CRAN	https://henrikbengtsson.github.io/R.utils/, https://github.com/HenrikBengtsson/R.utils	NA
R	scDblFinder	1.23.9	Doublet identification in single-cell sequencing data using scDblFinder	Bioconductor 3.22	https://github.com/plger/scDblFinder, https://plger.github.io/scDblFinder/	NA
R	Seurat	5.3.0	Dictionary learning for integrative, multimodal and scalable single-cell analysis	CRAN	https://satijalab.org/seurat, https://github.com/satijalab/seurat	NA
R	stringr	1.5.2	stringr: Simple, Consistent Wrappers for Common String Operations	CRAN	https://stringr.tidyverse.org, https://github.com/tidyverse/stringr	NA
R	SummarizedExperiment	1.39.2	SummarizedExperiment: A container (S4 class) for matrix-like assays	Bioconductor 3.22	https://bioconductor.org/packages/SummarizedExperiment	NA
R	survival	3.8.3	A Package for Survival Analysis in R	CRAN	https://github.com/therneau/survival	NA
R	survminer	0.5.1	survminer: Drawing Survival Curves using 'ggplot2'	CRAN	https://rpkgs.datanovia.com/survminer/index.html	NA
R	TCGAbiolinks	2.37.3	TCGAbiolinks: An R/Bioconductor package for integrative analysis of TCGA data	Bioconductor 3.22	https://github.com/BioinformaticsFMRP/TCGAbiolinks	NA
R	tibble	3.3.0	tibble: Simple Data Frames	CRAN	https://tibble.tidyverse.org/, https://github.com/tidyverse/tibble	NA
R	tidyr	1.3.1	tidyr: Tidy Messy Data	CRAN	https://tidyr.tidyverse.org, https://github.com/tidyverse/tidyr	NA
R	tidytable	0.11.2	tidytable: Tidy Interface to 'data.table'	CRAN	https://markfairbanks.github.io/tidytable/, https://github.com/markfairbanks/tidytable	NA
QuPath	Positive Cell Detection Plugin	v0.4.4 (macroscript)	Bankhead et al., Sci Rep 2017 7:16878	QuPath (ImageJ plugin)	https://qupath.github.io	runPlugin('qupath.imagej.detect.cells.PositiveCellDetection', '{"detectionImageBrightfield":"Hematoxylin OD","requestedPixelSizeMicrons":0.5,"backgroundRadiusMicrons":8.0,"backgroundByReconstruction":true,"medianRadiusMicrons":0.0,"sigmaMicrons":1.5,"minAreaMicrons":10.0,"maxAreaMicrons":400.0,"threshold":0.1,"maxBackground":2.0,"watershedPostProcess":true,"excludeDAB":false,"cellExpansionMicrons…

## Sheet: Supplemental_Table_5
Supplementary Table 5.
Information on cell lines used in this study, including source identifier, source, RRID, and corresponding citation. When applicable, the parental cell line, parental RRID, and parental citation are also provided. Mycoplasma testing was performed upon before experimental use.
Cell Line	Source Identifier	Source	RRID	Source Citation	Parental Cell Line (if applicable)	Parental RRID (if applicable)	Parental Citation
GBM6	GBM6	Mayo Clinic Brain Tumor Patient-Derived Xenograft National Resource	N/A (no RRID assigned)	Vaubel RA, Tian S, Remonde D, Schroeder MA, Mladek AC, Kitange GJ, Caron A, Kollmeyer TM, Grove R, Peng S, Carlson BL, Ma DJ, Sarkar G, Evers L, Decker PA, Yan H, Dhruv HD, Berens ME, Wang Q, Marin BM, Klee EW, Califano A, LaChance DH, Eckel-Passow JE, Verhaak RG, Sulman EP, Burns TC, Meyer FB, O'Neill BP, Tran NL, Giannini C, Jenkins RB, Parney IF, Sarkaria JN. Genomic and Phenotypic Characteriz…	N/A	NA	N/A
GBM12	GBM12	Mayo Clinic Brain Tumor Patient-Derived Xenograft National Resource	N/A (no RRID assigned)	Vaubel RA, Tian S, Remonde D, Schroeder MA, Mladek AC, Kitange GJ, Caron A, Kollmeyer TM, Grove R, Peng S, Carlson BL, Ma DJ, Sarkar G, Evers L, Decker PA, Yan H, Dhruv HD, Berens ME, Wang Q, Marin BM, Klee EW, Califano A, LaChance DH, Eckel-Passow JE, Verhaak RG, Sulman EP, Burns TC, Meyer FB, O'Neill BP, Tran NL, Giannini C, Jenkins RB, Parney IF, Sarkaria JN. Genomic and Phenotypic Characteriz…	N/A	NA	N/A
GBM38	GBM38	Mayo Clinic Brain Tumor Patient-Derived Xenograft National Resource	N/A (no RRID assigned)	Vaubel RA, Tian S, Remonde D, Schroeder MA, Mladek AC, Kitange GJ, Caron A, Kollmeyer TM, Grove R, Peng S, Carlson BL, Ma DJ, Sarkar G, Evers L, Decker PA, Yan H, Dhruv HD, Berens ME, Wang Q, Marin BM, Klee EW, Califano A, LaChance DH, Eckel-Passow JE, Verhaak RG, Sulman EP, Burns TC, Meyer FB, O'Neill BP, Tran NL, Giannini C, Jenkins RB, Parney IF, Sarkaria JN. Genomic and Phenotypic Characteriz…	N/A	NA	N/A
GBM39	GBM39	Mayo Clinic Brain Tumor Patient-Derived Xenograft National Resource	N/A (no RRID assigned)	Vaubel RA, Tian S, Remonde D, Schroeder MA, Mladek AC, Kitange GJ, Caron A, Kollmeyer TM, Grove R, Peng S, Carlson BL, Ma DJ, Sarkar G, Evers L, Decker PA, Yan H, Dhruv HD, Berens ME, Wang Q, Marin BM, Klee EW, Califano A, LaChance DH, Eckel-Passow JE, Verhaak RG, Sulman EP, Burns TC, Meyer FB, O'Neill BP, Tran NL, Giannini C, Jenkins RB, Parney IF, Sarkaria JN. Genomic and Phenotypic Characteriz…	N/A	NA	N/A
GBM6r	GBM6 m3378	Northwestern University Nervous System Tumor Bank	N/A (no RRID assigned)	McCord M, Bartom E, Burdett K, Baran A, Eckerdt FD, Balyasnikova IV, McCortney K, Sears T, Cheng SY, Sarkaria JN, Stupp R, Heimberger AB, Ahmed A, James CD, Horbinski C. Modeling Therapy-Driven Evolution of Glioblastoma with Patient-Derived Xenografts. Cancers (Basel). 2022;14(22). Epub 20221109. doi: 10.3390/cancers14225494. PubMed PMID: 36428586; PMCID: PMC9688760.	GBM6	N/A (no RRID assigned)	Vaubel RA, Tian S, Remonde D, Schroeder MA, Mladek AC, Kitange GJ, Caron A, Kollmeyer TM, Grove R, Peng S, Carlson BL, Ma DJ, Sarkar G, Evers L, Decker PA, Yan H, Dhruv HD, Berens ME, Wang Q, Marin BM, Klee EW, Califano A, LaChance DH, Eckel-Passow JE, Verhaak RG, Sulman EP, Burns TC, Meyer FB, O'Neill BP, Tran NL, Giannini C, Jenkins RB, Parney IF, Sarkaria JN. Genomic and Phenotypic Characteriz…
GBM12r	GBM12 m2671	Northwestern University Nervous System Tumor Bank	N/A (no RRID assigned)	McCord M, Bartom E, Burdett K, Baran A, Eckerdt FD, Balyasnikova IV, McCortney K, Sears T, Cheng SY, Sarkaria JN, Stupp R, Heimberger AB, Ahmed A, James CD, Horbinski C. Modeling Therapy-Driven Evolution of Glioblastoma with Patient-Derived Xenografts. Cancers (Basel). 2022;14(22). Epub 20221109. doi: 10.3390/cancers14225494. PubMed PMID: 36428586; PMCID: PMC9688760.	GBM12	N/A (no RRID assigned)	Vaubel RA, Tian S, Remonde D, Schroeder MA, Mladek AC, Kitange GJ, Caron A, Kollmeyer TM, Grove R, Peng S, Carlson BL, Ma DJ, Sarkar G, Evers L, Decker PA, Yan H, Dhruv HD, Berens ME, Wang Q, Marin BM, Klee EW, Califano A, LaChance DH, Eckel-Passow JE, Verhaak RG, Sulman EP, Burns TC, Meyer FB, O'Neill BP, Tran NL, Giannini C, Jenkins RB, Parney IF, Sarkaria JN. Genomic and Phenotypic Characteriz…
MDA-MB-231Br3	MDA-231BR	MD Anderson Cancer Center	CVCL_A0YY	Yoneda T, Williams PJ, Hiraga T, Niewolna M, Nishimura R. A bone-seeking clone exhibits different biological properties from the MDA-MB-231 parental human breast cancer cells and a brain-seeking clone in vivo and in vitro. J Bone Miner Res. 2001;16(8):1486-95. doi: 10.1359/jbmr.2001.16.8.1486. PubMed PMID: 11499871.	MDA-MB-231	CVCL_0062	Cailleau R, Young R, Olivé M, Reeves WJ, Jr. Breast tumor cell lines from pleural effusions. J Natl Cancer Inst. 1974;53(3):661-74. doi: 10.1093/jnci/53.3.661. PubMed PMID: 4412247; PMCID: PMC7364228.
HEK293T	293T	American Type Culture Collection (ATCC)	CVCL_0063	N/A	N/A	NA	N/A
NCI-H460	NCI-H460	National Cancer Institute	CVCL_0459	Brower M, Carney DN, Oie HK, Gazdar AF, Minna JD. Growth of cell lines and clinical specimens of human non-small cell lung cancer in a serum-free defined medium. Cancer Res. 1986;46(2):798-806. PubMed PMID: 3940644.	N/A	NA	N/A
